# Supplementary material for: Morphology and genomic hallmarks of breast tumours developed by ATM deleterious variant carriers
Source: Breast Cancer Res. 2018 Apr 17;20:28. doi: 10.1186/s13058-018-0951-9 (PMC5905168; doi:10.1186/s13058-018-0951-9)
Supplement: Supplementary file 1 — Table S1. Genomic regions showing copy number loss or loss/LOH in at least 70% of ATM-associated tumours. (XLSX 70 kb) [file 13058_2018_951_MOESM1_ESM.xlsx]

## Sheet: Suppl. Table S1
Table S1. Genomic regions showing copy number loss or loss/LOH in at least 70% of ATM-associated tumours.
Cytogenetic band	Position start	Posiition end	Genes
8p23.3-p12	24151552	24216531	ADAM28
8p23.3-p12	24298508	24367077	ADAM7
8p23.3-p12	24241797	24263526	ADAMDEC1
8p23.3-p12	26605666	26722922	ADRA1A
8p23.3-p12	1772141	1906807	ARHGEF10
8p23.3-p12	20054703	20079207	ATP6V1B2
8p23.3-p12	22477946	22526661	BIN3
8p23.3-p12	22497883	22499722	BIN3-IT1
8p23.3-p12	11351520	11422108	BLK
8p23.3-p12	22022652	22058996	BMP1
8p23.3-p12	26240522	26270644	BNIP3L
8p23.3-p12	13424351	13425797	C8orf48
8p23.3-p12	11618764	11620732	C8orf49
8p23.3-p12	22457113	22461662	C8orf58
8p23.3-p12	10530146	10558103	C8orf74
8p23.3-p12	22462144	22477983	CCAR2
8p23.3-p12	27590832	27630170	CCDC25
8p23.3-p12	25316512	25365425	CDCA2
8p23.3-p12	23101149	23119512	CHMP7
8p23.3-p12	27317277	27336813	CHRNA2
8p23.3-p12	1711869	1734736	CLN8
8p23.3-p12	27454433	27472328	CLU
8p23.3-p12	17086739	17104387	CNOT7
8p23.3-p12	19261671	19540094	CSGALNACT1
8p23.3-p12	2792874	4852328	CSMD1
8p23.3-p12	11700033	11725646	CTSB
8p23.3-p12	30013812	30041155	DCTN6
8p23.3-p12	12250792	12257874	DEFB109P1
8p23.3-p12	11921897	11929256	DEFB130
8p23.3-p12	11850685	11858261	DEFB134
8p23.3-p12	11839829	11842099	DEFB135
8p23.3-p12	11831445	11832108	DEFB136
8p23.3-p12	12940871	12973753	DLC1
8p23.3-p12	1449531	1656642	DLGAP2
8p23.3-p12	1513675	1569830	DLGAP2-AS1
8p23.3-p12	21911065	21940038	DMTN
8p23.3-p12	25042286	25270619	DOCK5
8p23.3-p12	21766383	21771205	DOK2
8p23.3-p12	26371708	26515693	DPYSL2
8p23.3-p12	29190578	29206322	DUSP4
8p23.3-p12	25699245	25902640	EBF2
8p23.3-p12	22545173	22550815	EGR3
8p23.3-p12	27947747	28048669	ELP3
8p23.3-p12	23286664	23315244	ENTPD4
8p23.3-p12	27348518	27402439	EPHX2
8p23.3-p12	8860313	8890849	ERI1
8p23.3-p12	564736	681239	ERICH1
8p23.3-p12	687604	1087777	ERICH1-AS1
8p23.3-p12	27632057	27662424	ESCO2
8p23.3-p12	28558989	28611207	EXTL3
8p23.3-p12	28555919	28558981	EXTL3-AS1
8p23.3-p12	21946713	21961891	FAM160B2
8p23.3-p12	11278972	11324276	FAM167A
8p23.3-p12	11225910	11296166	FAM167A-AS1
8p23.3-p12	29779028	29811123	FAM183CP
8p23.3-p12	12219527	12268510	FAM66A
8p23.3-p12	11973290	12008698	FAM66D
8p23.3-p12	12039612	12051624	FAM86B1
8p23.3-p12	12283123	12293852	FAM86B2
8p23.3-p12	325930	333174	FAM87A
8p23.3-p12	12272029	12275541	FAM90A25P
8p23.3-p12	12030962	12034776	FAM90A2P
8p23.3-p12	28285925	28347835	FBXO16
8p23.3-p12	356807	419875	FBXO25
8p23.3-p12	11653081	11696818	FDFT1
8p23.3-p12	21900263	21906319	FGF17
8p23.3-p12	16850333	16859674	FGF20
8p23.3-p12	28351721	28431785	FZD3
8p23.3-p12	11534427	11617511	GATA4
8p23.3-p12	21549529	21646346	GFRA2
8p23.3-p12	25276773	25282556	GNRH1
8p23.3-p12	30535579	30585486	GSR
8p23.3-p12	30436030	30515738	GTF2E2
8p23.3-p12	28747910	28910242	HMBOX1
8p23.3-p12	21971931	21988565	HR
8p23.3-p12	19674917	19709586	INTS10
8p23.3-p12	28625174	28747432	INTS9
8p23.3-p12	1922043	1955109	KBTBD11
8p23.3-p12	1919562	1924610	KBTBD11-OT1
8p23.3-p12	25285363	25315984	KCTD9
8p23.3-p12	12803182	12887284	KIAA1456
8p23.3-p12	28924794	29120610	KIF13B
8p23.3-p12	29952921	29965587	LEPROTL1
8p23.3-p12	22004342	22014344	LGI3
8p23.3-p12	11434043	11438850	LINC00208
8p23.3-p12	29578775	29605625	LINC00589
8p23.3-p12	9757573	9760839	LINC00599
8p23.3-p12	12651751	12675800	LINC00681
8p23.3-p12	10332074	10339484	LINCR-0001
8p23.3-p12	19041185	19103032	LOC100128993
8p23.3-p12	11921897	11929256	LOC100133267
8p23.3-p12	12294521	12424354	LOC100506990
8p23.3-p12	23193720	23223638	LOC100507156
8p23.3-p12	2387218	2585991	LOC101927815
8p23.3-p12	9046508	9060366	LOC101929128
8p23.3-p12	21155749	21166960	LOC101929172
8p23.3-p12	10697535	10704019	LOC101929229
8p23.3-p12	22735484	22745535	LOC101929237
8p23.3-p12	24153326	24406131	LOC101929294
8p23.3-p12	24347824	24372381	LOC101929315
8p23.3-p12	29605824	29656008	LOC101929450
8p23.3-p12	29672519	29686020	LOC101929470
8p23.3-p12	20811143	20826449	LOC102467222
8p23.3-p12	9182560	9192590	LOC157273
8p23.3-p12	22941867	22961070	LOC254896
8p23.3-p12	22925741	22941132	LOC286059
8p23.3-p12	1244293	1250823	LOC286083
8p23.3-p12	20831496	20852630	LOC286114
8p23.3-p12	12623570	12668910	LOC340357
8p23.3-p12	23082733	23088439	LOC389641
8p23.3-p12	11985366	11986806	LOC392196
8p23.3-p12	12236775	12237298	LOC649352
8p23.3-p12	12394587	12523120	LOC729732
8p23.3-p12	12579405	12612992	LONRF1
8p23.3-p12	23154409	23261722	LOXL2
8p23.3-p12	19796581	19824770	LPL
8p23.3-p12	20103675	20112803	LZTS1
8p23.3-p12	20133283	20147969	LZTS1-AS1
8p23.3-p12	29989186	30002200	MBOAT4
8p23.3-p12	8641998	8751131	MFHAS1
8p23.3-p12	16884746	16980148	MICU3
8p23.3-p12	9760897	9760982	MIR124-1
8p23.3-p12	10682882	10682953	MIR1322
8p23.3-p12	29814787	29814864	MIR3148
8p23.3-p12	22102474	22102556	MIR320A
8p23.3-p12	27559193	27559276	MIR3622A
8p23.3-p12	27559189	27559284	MIR3622B
8p23.3-p12	1749290	1749358	MIR3674
8p23.3-p12	14710946	14711019	MIR383
8p23.3-p12	12584740	12584813	MIR3926-1
8p23.3-p12	12584745	12584808	MIR3926-2
8p23.3-p12	10524487	10524580	MIR4286
8p23.3-p12	27743555	27743633	MIR4287
8p23.3-p12	28362632	28362699	MIR4288
8p23.3-p12	29920257	30108213	MIR548O2
8p23.3-p12	1765396	1765473	MIR596
8p23.3-p12	9599181	9599278	MIR597
8p23.3-p12	10892715	10892812	MIR598
8p23.3-p12	24811309	24811381	MIR6841
8p23.3-p12	27290886	27290951	MIR6842
8p23.3-p12	27468117	27468268	MIR6843
8p23.3-p12	25202917	25202990	MIR6876
8p23.3-p12	2024668	2024720	MIR7160
8p23.3-p12	15965386	16050300	MSR1
8p23.3-p12	9911778	10286401	MSRA
8p23.3-p12	17154305	17271040	MTMR7
8p23.3-p12	11141999	11185654	MTMR9
8p23.3-p12	1993157	2093380	MYOM2
8p23.3-p12	24808468	24814383	NEFL
8p23.3-p12	24771273	24776606	NEFM
8p23.3-p12	11627171	11644854	NEIL2
8p23.3-p12	23536205	23540402	NKX3-1
8p23.3-p12	21881620	21894408	NPM2
8p23.3-p12	31497267	32600770	NRG1
8p23.3-p12	21964382	21966932	NUDT18
8p23.3-p12	27879480	27941388	NUGGC
8p23.3-p12	27667137	27695612	PBK
8p23.3-p12	22436253	22451810	PDLIM2
8p23.3-p12	22570764	22785421	PEBP4
8p23.3-p12	22077215	22089851	PHYHIP
8p23.3-p12	10622470	10697409	PINX1
8p23.3-p12	22132809	22213584	PIWIL2
8p23.3-p12	26362195	26371483	PNMA2
8p23.3-p12	28174648	28200871	PNOC
8p23.3-p12	22102618	22108680	POLR3D
8p23.3-p12	8993763	9008220	PPP1R3B
8p23.3-p12	30643125	30670352	PPP2CB
8p23.3-p12	26149006	26230195	PPP2R2A
8p23.3-p12	22298482	22398657	PPP3CC
8p23.3-p12	10383055	10411676	PRSS55
8p23.3-p12	27168998	27316908	PTK2B
8p23.3-p12	30853317	30891231	PURG
8p23.3-p12	23145604	23153792	R3HCC1
8p23.3-p12	30242016	30429778	RBPMS
8p23.3-p12	30239634	30242917	RBPMS-AS1
8p23.3-p12	21995532	21999448	REEP4
8p23.3-p12	22844929	22877710	RHOBTB2
8p23.3-p12	10463859	10512617	RP1L1
8p23.3-p12	158344	182318	RPL23AP53
8p23.3-p12	29920527	29940724	SARAF
8p23.3-p12	27491576	27534286	SCARA3
8p23.3-p12	27727398	27850369	SCARA5
8p23.3-p12	22019183	22021991	SFTPC
8p23.3-p12	13947372	15095792	SGCZ
8p23.3-p12	19171080	19253729	SH2D4A
8p23.3-p12	20002365	20040717	SLC18A1
8p23.3-p12	23386362	23430063	SLC25A37
8p23.3-p12	11188494	11189695	SLC35G5
8p23.3-p12	22224761	22280249	SLC39A14
8p23.3-p12	30496116	30503469	SMIM18
8p23.3-p12	11562870	11563067	SNORA99
8p23.3-p12	22409250	22433008	SORBS3
8p23.3-p12	10581277	10588084	SOX7
8p23.3-p12	23699433	23712320	STC1
8p23.3-p12	27092839	27115956	STMN4
8p23.3-p12	11197145	11225961	TDH
8p23.3-p12	439789	495781	TDRP
8p23.3-p12	30689059	30706533	TEX15
8p23.3-p12	23048969	23082680	TNFRSF10A
8p23.3-p12	22877647	22926700	TNFRSF10B
8p23.3-p12	22960326	22974950	TNFRSF10C
8p23.3-p12	22993100	23021543	TNFRSF10D
8p23.3-p12	9413444	9639856	TNKS
8p23.3-p12	27142402	27168836	TRIM35
8p23.3-p12	15397595	15624158	TUSC3
8p23.3-p12	30601681	30624520	UBXN8
8p23.3-p12	11994676	11996269	USP17L2
8p23.3-p12	11989925	11991518	USP17L7
8p23.3-p12	17104400	17155533	VPS37A
8p23.3-p12	30890777	31031277	WRN
8p23.3-p12	10753656	11058875	XKR6
8p23.3-p12	21777179	21864096	XPO7
8p23.3-p12	17013835	17080241	ZDHHC2
8p23.3-p12	28203101	28243977	ZNF395
8p23.3-p12	182136	197340	ZNF596
8p23.3-p12	11946846	11973025	ZNF705D
11q22.1-q25	111652918	111742004	ALG9
11q22.1-q25	113258512	113271140	ANKK1
11q22.1-q25	110447758	110583912	ARHGAP20
11q22.1-q25	108093558	108239826	ATM
11q22.1-q25	112046207	112089649	BCO2
11q22.1-q25	111126706	111157129	C11orf53
11q22.1-q25	111385509	111407756	C11orf88
11q22.1-q25	119209643	119211593	C1QTNF5
11q22.1-q25	119076985	119178859	CBL
11q22.1-q25	111169270	111179460	COLCA2
11q22.1-q25	111779343	111783937	CRYAB
11q22.1-q25	108535751	108811657	DDX10
11q22.1-q25	111797867	111846719	DIXDC1
11q22.1-q25	111895537	111935002	DLAT
11q22.1-q25	110300660	110335608	FDX1
11q22.1-q25	111783459	111784817	HSPB2
11q22.1-q25	112013973	112034840	IL18
11q22.1-q25	108342832	108369159	KDELC2
11q22.1-q25	111411232	111432470	LAYN
11q22.1-q25	111284966	111288911	LOC100132078
11q22.1-q25	112830002	112834182	LOC101928847
11q22.1-q25	119600292	119610333	LOC102724301
11q22.1-q25	119183659	119183722	MIR6756
11q22.1-q25	113140253	113144623	NCAM1-AS1
11q22.1-q25	119056165	119060932	PDZD3
11q22.1-q25	111934733	111944895	PIH1D2
11q22.1-q25	112097087	112104695	PTS
11q22.1-q25	119508807	119599435	PVRL1
11q22.1-q25	110045604	110167437	RDX
11q22.1-q25	119205209	119208024	RNF26
11q22.1-q25	111957547	111966525	SDHD
11q22.1-q25	119288650	119295695	THY1
11q22.1-q25	113185250	113237114	TTC12
11q22.1-q25	119225924	119234892	USP2
11q22.1-q25	109964086	110042566	ZC3H12C
11q22.3	107992257	108018891	ACAT1
11q22.3	108253726	108338258	C11orf65
11q22.3	107879407	107978488	CUL5
11q22.3	108376157	108464465	EXPH5
11q22.3	108028118	108093365	NPAT
11q22.3-q23.1	111338255	111383079	BTG4
11q22.3-q23.1	111749947	111754797	C11orf1
11q22.3-q23.1	111789600	111797595	C11orf52
11q22.3-q23.1	111944967	111955874	C11orf57
11q22.3-q23.1	109292845	109299893	C11orf87
11q22.3-q23.1	111164113	111170957	COLCA1
11q22.3-q23.1	111744779	111750181	FDXACB1
11q22.3-q23.1	111783459	111797595	HSPB2-C11orf52
11q22.3-q23.1	112352954	112412639	LOC101928823
11q22.3-q23.1	112141471	112233257	LOC283140
11q22.3-q23.1	112404944	112426525	LOC387810
11q22.3-q23.1	111383662	111383746	MIR34B
11q22.3-q23.1	111384163	111384240	MIR34C
11q22.3-q23.1	111218481	111218547	MIR4491
11q22.3-q23.1	112118875	112131583	PLET1
11q22.3-q23.1	111222980	111250157	POU2AF1
11q22.3-q23.1	111597631	111637169	PPP2R1B
11q22.3-q23.1	111473114	111597641	SIK2
11q22.3-q23.1	112038094	112043279	TEX12
11q22.3-q23.1	111955538	111957522	TIMM8B
11q23.2	113650517	113651207	CLDN25
11q23.2	113280316	113346001	DRD2
11q23.2	113845796	113861034	HTR3A
11q23.2	113775517	113817283	HTR3B
11q23.2	113320744	113320810	MIR4301
11q23.2	112831968	113149158	NCAM1
11q23.2	113558267	113577095	TMPRSS5
11q23.2	113668596	113746292	USP28
11q23.2	113930430	114121397	ZBTB16
11q23.2	113603904	113644485	ZW10
11q23.3	119019749	119033374	ABCG4
11q23.3	134123433	134135746	ACAD8
11q23.3	125542228	125550793	ACRV1
11q23.3	130318868	130346539	ADAMTS15
11q23.3	130274817	130298539	ADAMTS8
11q23.3	129939715	130014706	APLP2
11q23.3	128834954	129062093	ARHGAP32
11q23.3	120207617	120360645	ARHGEF12
11q23.3	134248397	134281812	B3GAT1
11q23.3	129245880	129322174	BARX2
11q23.3	121986061	121986923	BLID
11q23.3	122848356	122852379	BSX
11q23.3	130542850	130587247	C11orf44
11q23.3	128769459	128775964	C11orf45
11q23.3	122753235	122776595	C11orf63
11q23.3	124824016	124911385	CCDC15
11q23.3	119060962	119066584	CCDC153
11q23.3	125495030	125527042	CHEK1
11q23.3	122942713	123066013	CLMP
11q23.3	122709205	122743347	CRTAM
11q23.3	125439282	125454584	EI24
11q23.3	124623018	124632223	ESAM
11q23.3	125315640	125366206	FEZ1
11q23.3	134201767	134246218	GLB1L2
11q23.3	134146274	134189458	GLB1L3
11q23.3	123396343	123498479	GRAMD1B
11q23.3	120382454	120859513	GRIK4
11q23.3	124789145	124806308	HEPACAM
11q23.3	124789145	124790573	HEPN1
11q23.3	122928199	122933043	HSPA8
11q23.3	125753508	125770541	HYLS1
11q23.3	133778519	133826649	IGSF9B
11q23.3	133938819	134021652	JAM3
11q23.3	128761312	128787951	KCNJ5
11q23.3	129872518	129875381	LINC00167
11q23.3	129482015	129487164	LINC01395
11q23.3	133902166	133911236	LOC100128239
11q23.3	124670323	124704383	LOC100507283
11q23.3	130714087	130732005	LOC100507431
11q23.3	120811263	120828748	LOC101929208
11q23.3	120738641	120765506	LOC101929227
11q23.3	124629029	124635816	LOC101929340
11q23.3	131403750	131410761	LOC101929653
11q23.3	130736143	130740142	LOC103611081
11q23.3	120682053	120689824	LOC105369532
11q23.3	134306375	134375555	LOC283177
11q23.3	122888273	122890319	LOC341056
11q23.3	125365109	125369422	LOC403312
11q23.3	133653565	133680271	LOC646522
11q23.3	120120467	120136641	LOC649133
11q23.3	119179233	119187840	MCAM
11q23.3	119209643	119217383	MFRP
11q23.3	122022936	122023016	MIR100
11q23.3	121959810	122073770	MIR100HG
11q23.3	121970464	121970552	MIR125B1
11q23.3	123252147	123252220	MIR4493
11q23.3	133768398	133768476	MIR4697
11q23.3	133766329	133771635	MIR4697HG
11q23.3	130536629	130536698	MIR8052
11q23.3	122017229	122017301	MIRLET7A2
11q23.3	124636393	124670300	MSANTD2
11q23.3	134022336	134094426	NCAPD3
11q23.3	129733669	129765490	NFRKB
11q23.3	119039042	119054726	NLRX1
11q23.3	124609828	124617102	NRGN
11q23.3	131240370	132206716	NTM
11q23.3	131532022	131533450	NTM-AS1
11q23.3	132154195	132158353	NTM-IT
11q23.3	120081746	120100650	OAF
11q23.3	132284874	133402403	OPCML
11q23.3	123886281	123887217	OR10G4
11q23.3	123908772	123909708	OR10G7
11q23.3	123893719	123894655	OR10G9
11q23.3	123847402	123848398	OR10S1
11q23.3	123810323	123811280	OR4D5
11q23.3	123676115	123677057	OR6M1
11q23.3	123813573	123814545	OR6T1
11q23.3	123624287	123625226	OR6X1
11q23.3	124439964	124440945	OR8A1
11q23.3	124412617	124413550	OR8B12
11q23.3	124252297	124253239	OR8B2
11q23.3	124266305	124267247	OR8B3
11q23.3	124293837	124294767	OR8B4
11q23.3	124310045	124310981	OR8B8
11q23.3	124179735	124180662	OR8D1
11q23.3	124189157	124190093	OR8D2
11q23.3	123777138	123778083	OR8D4
11q23.3	124120422	124135756	OR8G1
11q23.3	124095343	124096368	OR8G2
11q23.3	124134722	124135763	OR8G5
11q23.3	124481452	124490251	PANX3
11q23.3	125616187	125619743	PATE1
11q23.3	125646027	125648714	PATE2
11q23.3	125658005	125661495	PATE3
11q23.3	125703210	125709967	PATE4
11q23.3	125034558	125303285	PKNOX2
11q23.3	125028356	125034505	PKNOX2-AS1
11q23.3	120107348	120190653	POU2F3
11q23.3	129769600	129872730	PRDM10
11q23.3	125763379	125773116	PUS3
11q23.3	124735304	124751370	ROBO3
11q23.3	124754113	124767831	ROBO4
11q23.3	121163387	121184119	SC5D
11q23.3	123499894	123525315	SCN3B
11q23.3	124505684	124546199	SIAE
11q23.3	124933012	124960412	SLC37A2
11q23.3	130745765	130786382	SNX19
11q23.3	121322911	121504471	SORL1
11q23.3	124543739	124564687	SPA17
11q23.3	133710516	133715433	SPATA19
11q23.3	130029681	130080257	ST14
11q23.3	125462689	125492654	STT3A
11q23.3	125440185	125462463	STT3A-AS1
11q23.3	120894802	120960354	TBCEL
11q23.3	124492741	124505822	TBRG1
11q23.3	120973374	121061515	TECTA
11q23.3	134118172	134123260	THYN1
11q23.3	120195837	120204388	TMEM136
11q23.3	124964265	124981659	TMEM218
11q23.3	123753632	123756349	TMEM225
11q23.3	129685740	129729898	TMEM45B
11q23.3	128804626	128813294	TP53AIP1
11q23.3	119981993	120008863	TRIM29
11q23.3	122526397	122685187	UBASH3B
11q23.3	119252487	119369944	USP2-AS1
11q23.3	134094498	134117686	VPS26B
11q23.3	124617369	124622109	VSIG2
11q23.3	123986110	124017618	VWA5A
11q23.3	130096573	130184607	ZBTB44
11q23.3	123594634	123612391	ZNF202
13q13.3-q32.3	52586522	52603780	ALG11
13q13.3-q32.3	37523907	37573504	ALG5
13q13.3-q32.3	52506805	52585630	ATP7B
13q13.3-q32.3	70681344	70713885	ATXN8OS
13q13.3-q32.3	73301886	73330336	BORA
13q13.3-q32.3	77502584	77503224	BTF3P11
13q13.3-q32.3	49882785	49987887	CAB39L
13q13.3-q32.3	36801178	36871992	CCDC169
13q13.3-q32.3	36742344	36871992	CCDC169-SOHLH2
13q13.3-q32.3	52436116	52440372	CCDC70
13q13.3-q32.3	37005966	37017019	CCNA1
13q13.3-q32.3	49822046	49867622	CDADC1
13q13.3-q32.3	53029494	53050766	CKAP2
13q13.3-q32.3	77566058	77576652	CLN5
13q13.3-q32.3	100258917	100561713	CLYBL
13q13.3-q32.3	100377923	100381255	CLYBL-AS1
13q13.3-q32.3	46039029	46110833	COG3
13q13.3-q32.3	40229763	40326765	COG6
13q13.3-q32.3	76099349	76112008	COMMD6
13q13.3-q32.3	46627321	46679211	CPB2
13q13.3-q32.3	46626982	46675482	CPB2-AS1
13q13.3-q32.3	37677396	37679801	CSNK1A1L
13q13.3-q32.3	75811888	75814517	CTAGE11P
13q13.3-q32.3	49227846	49283498	CYSLTR2
13q13.3-q32.3	72012097	72441330	DACH1
13q13.3-q32.3	36342788	36429998	DCLK1
13q13.3-q32.3	42614171	42817033	DGKH
13q13.3-q32.3	52342128	52378298	DHRS12
13q13.3-q32.3	60239720	60738119	DIAPH3
13q13.3-q32.3	60586851	60618490	DIAPH3-AS1
13q13.3-q32.3	60718831	60727639	DIAPH3-AS2
13q13.3-q32.3	73329539	73356266	DIS3
13q13.3-q32.3	51095068	51101585	DLEU1-AS1
13q13.3-q32.3	51285161	51418075	DLEU7
13q13.3-q32.3	51381990	51424041	DLEU7-AS1
13q13.3-q32.3	43597361	43683306	DNAJC15
13q13.3-q32.3	99445740	99630338	DOCK9
13q13.3-q32.3	99484337	99486883	DOCK9-AS1
13q13.3-q32.3	99738976	99740879	DOCK9-AS2
13q13.3-q32.3	78469615	78492966	EDNRB
13q13.3-q32.3	78393071	78482563	EDNRB-AS1
13q13.3-q32.3	41506054	41556418	ELF1
13q13.3-q32.3	43787665	44361116	ENOX1
13q13.3-q32.3	46115431	46189874	ERICH6B
13q13.3-q32.3	37574677	37583751	EXOSC8
13q13.3-q32.3	51796469	51858377	FAM124A
13q13.3-q32.3	43355685	43365685	FAM216B
13q13.3-q32.3	98794815	99102027	FARP1
13q13.3-q32.3	77579388	77601331	FBXL3
13q13.3-q32.3	100003673	100004281	FKSG29
13q13.3-q32.3	41129800	41240734	FOXO1
13q13.3-q32.3	39261172	39461267	FREM2
13q13.3-q32.3	45563686	45602404	GPALPP1
13q13.3-q32.3	92050872	93519487	GPC5
13q13.3-q32.3	93353641	93372208	GPC5-AS1
13q13.3-q32.3	92992046	93004460	GPC5-AS2
13q13.3-q32.3	93879077	95060273	GPC6
13q13.3-q32.3	99906966	99910682	GPR18
13q13.3-q32.3	99946788	99959749	GPR183
13q13.3-q32.3	45694630	45858239	GTF2F2
13q13.3-q32.3	51568646	51640293	GUCY1B2
13q13.3-q32.3	53191604	53217919	HNRNPA1L2
13q13.3-q32.3	47405676	47471211	HTR2A
13q13.3-q32.3	51935700	52027275	INTS6
13q13.3-q32.3	52027480	52028851	INTS6-AS1
13q13.3-q32.3	98605928	98676550	IPO5
13q13.3-q32.3	77526623	77532776	IRG1
13q13.3-q32.3	48807273	48836232	ITM2B
13q13.3-q32.3	41701708	41706936	KBTBD6
13q13.3-q32.3	41765710	41768702	KBTBD7
13q13.3-q32.3	50589389	50595058	KCNRG
13q13.3-q32.3	77454303	77460540	KCTD12
13q13.3-q32.3	45766987	45775175	KCTD4
13q13.3-q32.3	46916134	46961635	KIAA0226L
13q13.3-q32.3	74260148	74708066	KLF12
13q13.3-q32.3	73629113	73651680	KLF5
13q13.3-q32.3	70274724	70682625	KLHL1
13q13.3-q32.3	50273442	50367057	KPNA3
13q13.3-q32.3	44453419	44468068	LACC1
13q13.3-q32.3	46700057	46756459	LCP1
13q13.3-q32.3	53277399	53313947	LECT1
13q13.3-q32.3	39917028	40177356	LHFP
13q13.3-q32.3	52387482	52419286	LINC00282
13q13.3-q32.3	79361453	79414185	LINC00331
13q13.3-q32.3	40755945	40763167	LINC00332
13q13.3-q32.3	84714736	85180903	LINC00333
13q13.3-q32.3	75126979	75131257	LINC00347
13q13.3-q32.3	71589272	71742549	LINC00348
13q13.3-q32.3	85937737	86118797	LINC00351
13q13.3-q32.3	90201047	90216667	LINC00353
13q13.3-q32.3	62577657	62603681	LINC00358
13q13.3-q32.3	93697593	93710179	LINC00363
13q13.3-q32.3	67946518	67954126	LINC00364
13q13.3-q32.3	51656983	51746524	LINC00371
13q13.3-q32.3	58785830	58807251	LINC00374
13q13.3-q32.3	85639221	85722192	LINC00375
13q13.3-q32.3	63757234	63902227	LINC00376
13q13.3-q32.3	81592525	81618577	LINC00377
13q13.3-q32.3	61247088	61269934	LINC00378
13q13.3-q32.3	91779866	91863952	LINC00379
13q13.3-q32.3	91739508	91743693	LINC00380
13q13.3-q32.3	74993309	75009296	LINC00381
13q13.3-q32.3	80446720	80492171	LINC00382
13q13.3-q32.3	69796477	69896231	LINC00383
13q13.3-q32.3	44680226	44721871	LINC00390
13q13.3-q32.3	74138380	74162016	LINC00392
13q13.3-q32.3	64241814	64312151	LINC00395
13q13.3-q32.3	88453297	88462775	LINC00397
13q13.3-q32.3	91543207	91578851	LINC00410
13q13.3-q32.3	43416547	43446880	LINC00428
13q13.3-q32.3	87564174	87589062	LINC00430
13q13.3-q32.3	89193083	89197764	LINC00433
13q13.3-q32.3	60788480	60842238	LINC00434
13q13.3-q32.3	89887544	89932494	LINC00440
13q13.3-q32.3	36271660	36273138	LINC00445
13q13.3-q32.3	78587017	78627730	LINC00446
13q13.3-q32.3	63246417	63370825	LINC00448
13q13.3-q32.3	54698458	54707006	LINC00458
13q13.3-q32.3	49151109	49155037	LINC00462
13q13.3-q32.3	38109076	38125673	LINC00547
13q13.3-q32.3	40768645	40794639	LINC00548
13q13.3-q32.3	69435416	69459457	LINC00550
13q13.3-q32.3	54389553	54450254	LINC00558
13q13.3-q32.3	90712500	90771971	LINC00559
13q13.3-q32.3	46870579	46871979	LINC00563
13q13.3-q32.3	81800000	81801118	LINC00564
13q13.3-q32.3	38624953	38717369	LINC00571
13q13.3-q32.3	40921270	41055143	LINC00598
13q13.3-q32.3	80378520	80379817	LINC01038
13q13.3-q32.3	100229365	100238233	LINC01039
13q13.3-q32.3	90129860	90152763	LINC01040
13q13.3-q32.3	89867101	89889144	LINC01047
13q13.3-q32.3	38055600	38058921	LINC01048
13q13.3-q32.3	91145541	91187595	LINC01049
13q13.3-q32.3	66440178	66452351	LINC01052
13q13.3-q32.3	53705880	53726035	LINC01065
13q13.3-q32.3	80140861	80145581	LINC01068
13q13.3-q32.3	78553900	78568908	LINC01069
13q13.3-q32.3	62786414	62824084	LINC01075
13q13.3-q32.3	80585211	80600798	LINC01080
13q13.3-q32.3	100139215	100151560	LINC01232
13q13.3-q32.3	76194569	76434006	LMO7
13q13.3-q32.3	76178835	76210130	LMO7-AS1
13q13.3-q32.3	76445173	76457948	LMO7DN
13q13.3-q32.3	76451021	76455261	LMO7DN-IT1
13q13.3-q32.3	78235508	78236938	LOC100129307
13q13.3-q32.3	58739960	58783617	LOC101926897
13q13.3-q32.3	100393123	100609419	LOC101927437
13q13.3-q32.3	41707063	41810822	LOC101929140
13q13.3-q32.3	52703030	52706859	LOC101929657
13q13.3-q32.3	64402972	64418258	LOC102723968
13q13.3-q32.3	52908429	52916018	LOC103191607
13q13.3-q32.3	88795121	88888337	LOC105370306
13q13.3-q32.3	48985181	49018840	LPAR6
13q13.3-q32.3	46786077	46850938	LRRC63
13q13.3-q32.3	36047925	36050832	MAB21L1
13q13.3-q32.3	97874542	98046374	MBNL2
13q13.3-q32.3	48651272	48654129	MED4-AS1
13q13.3-q32.3	54886106	54886183	MIR1297
13q13.3-q32.3	50623254	50623337	MIR15A
13q13.3-q32.3	50623108	50623197	MIR16-1
13q13.3-q32.3	92002858	92002942	MIR17
13q13.3-q32.3	92000073	92006829	MIR17HG
13q13.3-q32.3	92003004	92003075	MIR18A
13q13.3-q32.3	92003144	92003226	MIR19A
13q13.3-q32.3	92003445	92003532	MIR19B1
13q13.3-q32.3	92003318	92003389	MIR20A
13q13.3-q32.3	61773931	61774014	MIR3169
13q13.3-q32.3	98860777	98860854	MIR3170
13q13.3-q32.3	41301963	41302011	MIR320D1
13q13.3-q32.3	78272146	78272251	MIR3665
13q13.3-q32.3	40238170	40238272	MIR4305
13q13.3-q32.3	100295312	100295403	MIR4306
13q13.3-q32.3	88270919	88270995	MIR4500
13q13.3-q32.3	88096241	88323218	MIR4500HG
13q13.3-q32.3	52126724	52126803	MIR4703
13q13.3-q32.3	66792381	66792456	MIR4704
13q13.3-q32.3	42142421	42142531	MIR5006
13q13.3-q32.3	55748588	55748683	MIR5007
13q13.3-q32.3	99868261	100058554	MIR548AN
13q13.3-q32.3	36048405	36515382	MIR548F5
13q13.3-q32.3	66540461	66540561	MIR548X2
13q13.3-q32.3	51922702	51922775	MIR5693
13q13.3-q32.3	41384901	41384997	MIR621
13q13.3-q32.3	90883435	90883531	MIR622
13q13.3-q32.3	100008384	100008482	MIR623
13q13.3-q32.3	53384184	53384275	MIR759
13q13.3-q32.3	44770264	44770336	MIR8079
13q13.3-q32.3	92003567	92003645	MIR92A1
13q13.3-q32.3	41303431	41345347	MRPS31
13q13.3-q32.3	52741844	52768602	MRPS31P5
13q13.3-q32.3	41790515	41837713	MTRF1
13q13.3-q32.3	77618791	77901177	MYCBP2
13q13.3-q32.3	77649648	77661911	MYCBP2-AS1
13q13.3-q32.3	73282494	73301938	MZT1
13q13.3-q32.3	41885340	41932854	NAA16
13q13.3-q32.3	35516423	36246873	NBEA
13q13.3-q32.3	80055258	80130212	NDFIP2
13q13.3-q32.3	80051498	80055366	NDFIP2-AS1
13q13.3-q32.3	52706778	52733996	NEK3
13q13.3-q32.3	52638899	52703228	NEK5
13q13.3-q32.3	39612447	39624244	NHLRC3
13q13.3-q32.3	48611702	48615638	NUDT15
13q13.3-q32.3	53602875	53626196	OLFM4
13q13.3-q32.3	64311567	64316701	OR7E156P
13q13.3-q32.3	42016699	42017902	OR7E37P
13q13.3-q32.3	58205788	58303065	PCDH17
13q13.3-q32.3	61983818	61989655	PCDH20
13q13.3-q32.3	53418108	53422775	PCDH8
13q13.3-q32.3	66876965	67804468	PCDH9
13q13.3-q32.3	67399300	67489163	PCDH9-AS2
13q13.3-q32.3	67551520	67559908	PCDH9-AS3
13q13.3-q32.3	67565017	67576132	PCDH9-AS4
13q13.3-q32.3	50069800	50103117	PHF11
13q13.3-q32.3	73356229	73590591	PIBF1
13q13.3-q32.3	38136718	38172981	POSTN
13q13.3-q32.3	39584001	39612213	PROSER1
13q13.3-q32.3	57715051	57718073	PRR20A
13q13.3-q32.3	57715051	57718073	PRR20B
13q13.3-q32.3	57715051	57718073	PRR20C
13q13.3-q32.3	57715051	57718073	PRR20D
13q13.3-q32.3	57715051	57718073	PRR20E
13q13.3-q32.3	98086474	98120252	RAP2A
13q13.3-q32.3	79893002	79980356	RBM26
13q13.3-q32.3	79980443	79998468	RBM26-AS1
13q13.3-q32.3	50106081	50159719	RCBTB1
13q13.3-q32.3	49063098	49107392	RCBTB2
13q13.3-q32.3	37393338	37403740	RFXAP
13q13.3-q32.3	42031541	42045013	RGCC
13q13.3-q32.3	51483813	51544596	RNASEH2B
13q13.3-q32.3	51456514	51484848	RNASEH2B-AS1
13q13.3-q32.3	98828038	98829521	RNF113B
13q13.3-q32.3	79188420	79233314	RNF219
13q13.3-q32.3	78628989	79191460	RNF219-AS1
13q13.3-q32.3	78109808	78219398	SCEL
13q13.3-q32.3	78173890	78180686	SCEL-AS1
13q13.3-q32.3	44947977	44971850	SERP2
13q13.3-q32.3	51915167	51936239	SERPINE3
13q13.3-q32.3	37248048	37271975	SERTM1
13q13.3-q32.3	50018428	50069139	SETDB2
13q13.3-q32.3	78271988	78338377	SLAIN1
13q13.3-q32.3	99336054	99404929	SLC15A1
13q13.3-q32.3	41363546	41386596	SLC25A15
13q13.3-q32.3	45992296	45994506	SLC25A30-AS1
13q13.3-q32.3	84451339	84456528	SLITRK1
13q13.3-q32.3	88324869	88331870	SLITRK5
13q13.3-q32.3	86366921	86373483	SLITRK6
13q13.3-q32.3	37418967	37494409	SMAD9
13q13.3-q32.3	44717286	44735393	SMIM2
13q13.3-q32.3	85357788	85357913	SNORA107
13q13.3-q32.3	36742344	36788752	SOHLH2
13q13.3-q32.3	36875774	36920646	SPG20
13q13.3-q32.3	36920567	36943872	SPG20-AS1
13q13.3-q32.3	80910111	80915086	SPRY2
13q13.3-q32.3	99102452	99229405	STK24
13q13.3-q32.3	39540061	39564996	STOML3
13q13.3-q32.3	48516790	48575462	SUCLA2
13q13.3-q32.3	53226830	53262433	SUGT1
13q13.3-q32.3	41486024	41495910	SUGT1P3
13q13.3-q32.3	37583450	37633850	SUPT20H
13q13.3-q32.3	75858799	76056304	TBC1D4
13q13.3-q32.3	60970590	61148013	TDRD3
13q13.3-q32.3	52951302	52980629	THSD1
13q13.3-q32.3	100153627	100216302	TM9SF2
13q13.3-q32.3	43136871	43182149	TNFSF11
13q13.3-q32.3	45915479	45965618	TPT1-AS1
13q13.3-q32.3	53063127	53161225	TPTE2P3
13q13.3-q32.3	41371120	41495886	TPTE2P5
13q13.3-q32.3	38210772	38443939	TRPC4
13q13.3-q32.3	45006278	45048437	TSC22D1
13q13.3-q32.3	44974385	44980120	TUSC8
13q13.3-q32.3	99852678	100038753	UBAC2
13q13.3-q32.3	99848627	99853009	UBAC2-AS1
13q13.3-q32.3	76123615	76180156	UCHL3
13q13.3-q32.3	38923907	38937144	UFM1
13q13.3-q32.3	52598826	52607736	UTP14C
13q13.3-q32.3	52986736	53024379	VPS36
13q13.3-q32.3	42140960	42535221	VWA8
13q13.3-q32.3	42535304	42555701	VWA8-AS1
13q13.3-q32.3	41635696	41658139	WBP4
13q13.3-q32.3	52158483	52336171	WDFY2
13q13.3-q32.3	46536313	46626896	ZC3H13
13q14.11-q14.3	42846288	42897403	AKAP11
13q14.11-q14.3	50202434	50208008	ARL11
13q14.11-q14.3	44410488	44453826	CCDC122
13q14.11-q14.3	50464544	50467516	CTAGE10P
13q14.11-q14.3	50656304	50681354	DLEU1
13q14.11-q14.3	50556687	50699677	DLEU2
13q14.11-q14.3	50234811	50265623	EBPL
13q14.11-q14.3	44022987	44033624	ENOX1-AS2
13q14.11-q14.3	43460523	43566407	EPSTI1
13q14.11-q14.3	47345390	47371367	ESD
13q14.11-q14.3	49550047	49783915	FNDC3A
13q14.11-q14.3	47426274	47430434	HTR2A-AS1
13q14.11-q14.3	44596470	44604599	LINC00284
13q14.11-q14.3	45373639	45383766	LINC00330
13q14.11-q14.3	43687300	43733602	LINC00400
13q14.11-q14.3	48870648	48877797	LINC00441
13q14.11-q14.3	48504287	48506757	LINC00562
13q14.11-q14.3	43384501	43386698	LINC01050
13q14.11-q14.3	46255333	46275319	LINC01055
13q14.11-q14.3	47029338	47040911	LINC01198
13q14.11-q14.3	45680413	45687341	LOC101929259
13q14.11-q14.3	47127295	47327175	LRCH1
13q14.11-q14.3	48649863	48669277	MED4
13q14.11-q14.3	50570550	50570637	MIR3613
13q14.11-q14.3	49794473	49796513	MLNR
13q14.11-q14.3	45513383	45563613	NUFIP1
13q14.11-q14.3	48877882	49056026	RB1
13q14.11-q14.3	46354415	46425846	SIAH3
13q14.11-q14.3	45967453	45992590	SLC25A30
13q14.11-q14.3	44684684	44728211	SMIM2-AS1
13q14.11-q14.3	44720605	44732358	SMIM2-IT1
13q14.11-q14.3	45911614	45911744	SNORA31
13q14.11-q14.3	46276438	46288694	SPERT
13q14.11-q14.3	50486837	50510637	SPRYD7
13q14.11-q14.3	50746153	50747751	ST13P4
13q14.11-q14.3	45907605	45915419	TPT1
13q14.11-q14.3	50571142	50592603	TRIM13
13q14.11-q14.3	45150031	45154568	TSC22D1-AS1
16q13-q22.1	57653604	57698951	ADGRG1
16q13-q22.1	57702156	57723290	ADGRG3
16q13-q22.1	57576332	57611100	ADGRG5
16q13-q22.1	56395363	56459450	AMFR
16q13-q22.1	57279037	57287545	ARL2BP
16q13-q22.1	56518258	56554008	BBS2
16q13-q22.1	66461199	66516745	BEAN1
16q13-q22.1	66503698	66510305	BEAN1-AS1
16q13-q22.1	57546089	57570477	CCDC102A
16q13-q22.1	57438678	57449974	CCL17
16q13-q22.1	57392694	57400102	CCL22
16q13-q22.1	64977656	65156040	CDH11
16q13-q22.1	66400524	66438689	CDH5
16q13-q22.1	56995834	57017756	CETP
16q13-q22.1	58147496	58163296	CFAP20
16q13-q22.1	57462080	57481440	CIAPIN1
16q13-q22.1	66586465	66600190	CKLF
16q13-q22.1	66586465	66613038	CKLF-CMTM1
16q13-q22.1	66600293	66613038	CMTM1
16q13-q22.1	57916243	58005020	CNGB1
16q13-q22.1	57481336	57495187	COQ9
16q13-q22.1	57126454	57181878	CPNE2
16q13-q22.1	58191811	58231782	CSNK2A2
16q13-q22.1	57406372	57418960	CX3CL1
16q13-q22.1	56226528	56228437	DKFZP434H168
16q13-q22.1	57505869	57520385	DOK4
16q13-q22.1	57728712	57765367	DRC7
16q13-q22.1	57186377	57219976	FAM192A
16q13-q22.1	56225250	56391356	GNAO1
16q13-q22.1	56966001	56977793	HERPUD1
16q13-q22.1	57769659	57791162	KATNB1
16q13-q22.1	57792128	57836439	KIFC3
16q13-q22.1	66442426	66444803	LINC00920
16q13-q22.1	65318401	65610203	LINC00922
16q13-q22.1	65175658	65210476	LOC101927650
16q13-q22.1	56126898	56225006	LOC283856
16q13-q22.1	56892429	56892513	MIR138-2
16q13-q22.1	56279431	56279535	MIR3935
16q13-q22.1	57806200	57806264	MIR6772
16q13-q22.1	56938175	56938265	MIR6863
16q13-q22.1	58059281	58080804	MMP15
16q13-q22.1	56672577	56673999	MT1A
16q13-q22.1	56685810	56687116	MT1B
16q13-q22.1	56677598	56678853	MT1DP
16q13-q22.1	56659584	56661024	MT1E
16q13-q22.1	56691854	56693215	MT1F
16q13-q22.1	56700646	56701977	MT1G
16q13-q22.1	56703725	56705041	MT1H
16q13-q22.1	56710027	56711789	MT1IP
16q13-q22.1	56669650	56670998	MT1JP
16q13-q22.1	56651372	56652730	MT1L
16q13-q22.1	56666533	56667898	MT1M
16q13-q22.1	56716381	56718108	MT1X
16q13-q22.1	56642477	56643409	MT2A
16q13-q22.1	56623266	56625000	MT3
16q13-q22.1	56598960	56602869	MT4
16q13-q22.1	57050985	57117436	NLRC5
16q13-q22.1	56463047	56485261	NUDT21
16q13-q22.1	56764016	56878861	NUP93
16q13-q22.1	56485423	56511407	OGFOD1
16q13-q22.1	57290008	57318584	PLLP
16q13-q22.1	57496550	57505921	POLR2C
16q13-q22.1	57220195	57274387	RSPRY1
16q13-q22.1	56899118	56949762	SLC12A3
16q13-q22.1	58010338	58022017	TEPP
16q13-q22.1	66541905	66584315	TK2
16q13-q22.1	58035276	58055527	USB1
16q13-q22.1	58028571	58033762	ZNF319
16q22.1	67691414	67694718	ACD
16q22.1	67516473	67517716	AGRP
16q22.1	67471916	67515089	ATP6V0D1
16q22.1	67182004	67184902	B3GNT9
16q22.1	67143914	67182442	C16orf70
16q22.1	67700716	67702661	C16orf86
16q22.1	66878281	66888049	CA7
16q22.1	67063049	67134958	CBFB
16q22.1	66788878	66835523	CCDC79
16q22.1	68771194	68869444	CDH1
16q22.1	66942024	66952887	CDH16
16q22.1	68678150	68732957	CDH3
16q22.1	67862059	67881361	CENPT
16q22.1	66968346	66978994	CES2
16q22.1	66995131	67009052	CES3
16q22.1	67022491	67043659	CES4A
16q22.1	69151911	69166071	CHTF8
16q22.1	69166498	69202937	CIRH1A
16q22.1	66637934	66647795	CMTM3
16q22.1	66648652	66730610	CMTM4
16q22.1	69362523	69373526	COG8
16q22.1	67596309	67673088	CTCF
16q22.1	67963472	67965778	CTRL
16q22.1	69458497	69500167	CYB5B
16q22.1	68055176	68057770	DDX28
16q22.1	68021292	68033421	DPEP2
16q22.1	68009565	68014452	DPEP3
16q22.1	68056846	68113226	DUS2
16q22.1	66754798	66785525	DYNC1LI2
16q22.1	67226067	67232821	E2F4
16q22.1	67906925	67918417	EDC4
16q22.1	67233027	67237927	ELMO3
16q22.1	67696849	67700628	ENKD1
16q22.1	68262449	68270136	ESRP2
16q22.1	67218281	67224107	EXOC3L1
16q22.1	67562716	67580691	FAM65A
16q22.1	66965957	66968326	FAM96B
16q22.1	67193890	67198077	FBXL8
16q22.1	67263291	67281425	FHOD1
16q22.1	67708435	67753273	GFOD2
16q22.1	69139466	69151570	HAS3
16q22.1	67465035	67471454	HSD11B2
16q22.1	67197287	67203848	HSF4
16q22.1	67323392	67360661	KCTD19
16q22.1	67209504	67217883	KIAA0895L
16q22.1	67973786	67978015	LCAT
16q22.1	68047338	68049814	LOC100131303
16q22.1	67551608	67562648	LOC100505942
16q22.1	67241041	67260901	LRRC29
16q22.1	67360746	67419109	LRRC36
16q22.1	69966983	69967083	MIR140
16q22.1	69599710	69599771	MIR1538
16q22.1	67236223	67236298	MIR328
16q22.1	68267328	68267402	MIR6773
16q22.1	66836780	66864879	NAE1
16q22.1	69599868	69729591	NFAT5
16q22.1	68119268	68263162	NFATC3
16q22.1	69373414	69377013	NIP7
16q22.1	69775756	69788871	NOB1
16q22.1	67204399	67209640	NOL3
16q22.1	69743303	69760533	NQO1
16q22.1	67918780	67920271	NRN1L
16q22.1	67880818	67905219	NUTF2
16q22.1	67694850	67696681	PARD6A
16q22.1	69362523	69364498	PDF
16q22.1	66914382	66925002	PDP2
16q22.1	68279246	68294961	PLA2G15
16q22.1	67312059	67323403	PLEKHG4
16q22.1	68344876	68391169	PRMT7
16q22.1	67927174	67963581	PSKH1
16q22.1	67968406	67970780	PSMB10
16q22.1	67757004	67840555	RANBP10
16q22.1	67679029	67691472	RLTPR
16q22.1	66955581	66959439	RRAD
16q22.1	67977376	68002597	SLC12A4
16q22.1	68298418	68335726	SLC7A6
16q22.1	68334517	68344868	SLC7A6OS
16q22.1	67282854	67306094	SLC9A5
16q22.1	68392229	68482409	SMPD3
16q22.1	69221049	69342955	SNTB2
16q22.1	68877508	69119085	TANGO6
16q22.1	69389463	69419891	TERF2
16q22.1	67876212	67878098	THAP11
16q22.1	69377148	69385712	TMED6
16q22.1	67261015	67263182	TMEM208
16q22.1	67423709	67427438	TPPP3
16q22.1	67188088	67193812	TRADD
16q22.1	67840780	67861971	TSNAXIP1
16q22.1	69345286	69358946	VPS4A
16q22.1	69796186	69975644	WWP2
16q22.1	67428321	67450339	ZDHHC1
16q22.1	68573115	68609975	ZFP90
16q22.1-q23.1	70286296	70323412	AARS
16q22.1-q23.1	71762904	71842976	AP1G1
16q22.1-q23.1	71879893	71891236	ATXN1L
16q22.1-q23.1	73160536	73178346	C16orf47
16q22.1-q23.1	71392615	71424342	CALB2
16q22.1-q23.1	71560022	71572493	CHST4
16q22.1-q23.1	69984607	69998250	CLEC18A
16q22.1-q23.1	70208075	70220798	CLEC18C
16q22.1-q23.1	71316202	71323315	CMTR2
16q22.1-q23.1	70514471	70557457	COG4
16q22.1-q23.1	70380823	70407281	DDX19A
16q22.1-q23.1	70323669	70367735	DDX19B
16q22.1-q23.1	72042642	72059316	DHODH
16q22.1-q23.1	72127614	72146811	DHX38
16q22.1-q23.1	70284133	70285833	EXOSC6
16q22.1-q23.1	70488497	70514177	FUK
16q22.1-q23.1	73126247	73127672	HCCAT5
16q22.1-q23.1	72088507	72094955	HP
16q22.1-q23.1	72097124	72111145	HPR
16q22.1-q23.1	70841286	71264625	HYDIN
16q22.1-q23.1	70613797	70694585	IL34
16q22.1-q23.1	71928310	71964540	IST1
16q22.1-q23.1	73420703	73455295	LINC01568
16q22.1-q23.1	72317199	72698908	LINC01572
16q22.1-q23.1	70349542	70380650	LOC100506083
16q22.1-q23.1	74226290	74249420	LOC101928035
16q22.1-q23.1	70190242	70207351	LOC400541
16q22.1-q23.1	71660055	71675868	MARVELD3
16q22.1-q23.1	70064248	70064325	MIR1972-1
16q22.1-q23.1	70064248	70064325	MIR1972-2
16q22.1-q23.1	70695106	70719954	MTSS1L
16q22.1-q23.1	70147528	70195184	PDPR
16q22.1-q23.1	70010201	70099851	PDXDC2P
16q22.1-q23.1	71678828	71749743	PHLPP2
16q22.1-q23.1	71963440	72033877	PKD1L3
16q22.1-q23.1	72152995	72206064	PMFBP1
16q22.1-q23.1	70557690	70611571	SF3B3
16q22.1-q23.1	70253483	70259936	SMG1P7
16q22.1-q23.1	71732469	71732604	SNORA70D
16q22.1-q23.1	70571907	70572001	SNORD111
16q22.1-q23.1	70563401	70563502	SNORD111B
16q22.1-q23.1	71792304	71792390	SNORD71
16q22.1-q23.1	70413337	70472991	ST3GAL2
16q22.1-q23.1	71600753	71610998	TAT
16q22.1-q23.1	71598918	71606341	TAT-AS1
16q22.1-q23.1	72118755	72127539	TXNL4B
16q22.1-q23.1	70721341	70835061	VAC14
16q22.1-q23.1	70788962	70807154	VAC14-AS1
16q22.1-q23.1	72816785	73082274	ZFHX3
16q22.1-q23.1	71507975	71523254	ZNF19
16q22.1-q23.1	71481502	71496126	ZNF23
16q22.1-q23.1	71893582	71918093	ZNF821
16q23.1	75632246	75657221	ADAT1
16q23.1	75262927	75272980	BCAR1
16q23.1	75327607	75467387	CFDP1
16q23.1	75562427	75569068	CHST5
16q23.1	75507021	75528926	CHST6
16q23.1	74442528	74455368	CLEC18B
16q23.1	75252883	75258822	CTRB1
16q23.1	75237993	75241072	CTRB2
16q23.1	74746855	74808729	FA2H
16q23.1	75600248	75611779	GABARAPL2
16q23.1	74481325	74641042	GLG1
16q23.1	75145757	75150670	LDHD
16q23.1	75260280	75262101	LOC100506281
16q23.1	74366303	74402153	LOC283922
16q23.1	74705752	74735046	MLKL
16q23.1	74411849	74426012	NPIPB15
16q23.1	74330672	74340186	PSMD7
16q23.1	74655296	74700779	RFWD3
16q23.1	75477141	75498635	TMEM170A
16q23.1	75572014	75590184	TMEM231
16q23.1	74907470	75019017	WDR59
16q23.1	75182420	75206132	ZFP1
16q23.1	75032914	75144892	ZNRF1
16q23.1-q24.3	89160216	89222254	ACSF3
16q23.1-q24.3	84224722	84230772	ADAD2
16q23.1-q24.3	77316024	77469011	ADAMTS18
16q23.1-q24.3	90038987	90067195	AFG3L1P
16q23.1-q24.3	89334028	89556969	ANKRD11
16q23.1-q24.3	88875876	88878342	APRT
16q23.1-q24.3	81069457	81080951	ATMIN
16q23.1-q24.3	84402128	84497793	ATP2C2
16q23.1-q24.3	81272295	81324747	BCO1
16q23.1-q24.3	81087101	81110872	C16orf46
16q23.1-q24.3	85741123	85784689	C16orf74
16q23.1-q24.3	88941262	89043504	CBFA2T3
16q23.1-q24.3	82660398	83830215	CDH13
16q23.1-q24.3	89238162	89261900	CDH15
16q23.1-q24.3	89753075	89762772	CDK10
16q23.1-q24.3	88870185	88875666	CDT1
16q23.1-q24.3	80637675	80838175	CDYL2
16q23.1-q24.3	90036182	90039240	CENPBD1
16q23.1-q24.3	81040102	81065090	CENPN
16q23.1-q24.3	89710838	89724193	CHMP1A
16q23.1-q24.3	78056442	78066001	CLEC3A
16q23.1-q24.3	81009698	81040502	CMC2
16q23.1-q24.3	81478774	81745367	CMIP
16q23.1-q24.3	76311175	76593135	CNTNAP4
16q23.1-q24.3	84599203	84651702	COTL1
16q23.1-q24.3	85833172	85840607	COX4I1
16q23.1-q24.3	89642175	89663654	CPNE7
16q23.1-q24.3	84853586	84943116	CRISPLD2
16q23.1-q24.3	88772890	88781786	CTU2
16q23.1-q24.3	88709696	88717492	CYBA
16q23.1-q24.3	90071272	90086539	DBNDD1
16q23.1-q24.3	90015138	90034468	DEF8
16q23.1-q24.3	84178864	84211524	DNAAF1
16q23.1-q24.3	89679715	89704839	DPEP1
16q23.1-q24.3	80574630	80584706	DYNLRB2
16q23.1-q24.3	85812230	85833148	EMC8
16q23.1-q24.3	85131957	85146114	FAM92B
16q23.1-q24.3	89803958	89883065	FANCA
16q23.1-q24.3	88880141	88923374	GALNS
16q23.1-q24.3	81348570	81413803	GAN
16q23.1-q24.3	90086036	90111379	GAS8
16q23.1-q24.3	90095315	90096309	GAS8-AS1
16q23.1-q24.3	81115551	81129980	GCSH
16q23.1-q24.3	85711279	85722588	GINS2
16q23.1-q24.3	85645028	85709812	GSE1
16q23.1-q24.3	83841507	83846607	HSBP1
16q23.1-q24.3	82068857	82132139	HSD17B2
16q23.1-q24.3	84155743	84178800	HSDL1
16q23.1-q24.3	88705000	88706882	IL17C
16q23.1-q24.3	85932773	85956211	IRF8
16q23.1-q24.3	75661621	75681585	KARS
16q23.1-q24.3	84254740	84273356	KCNG4
16q23.1-q24.3	85061356	85127828	KIAA0513
16q23.1-q24.3	84682116	84701292	KLHL36
16q23.1-q24.3	89225627	89230083	LINC00304
16q23.1-q24.3	85316563	85321685	LINC00311
16q23.1-q24.3	80600999	80606705	LINC01227
16q23.1-q24.3	79804367	79835240	LINC01229
16q23.1-q24.3	81698958	81700879	LOC100129617
16q23.1-q24.3	89006446	89017932	LOC100129697
16q23.1-q24.3	89387540	89391518	LOC100287036
16q23.1-q24.3	88797587	88807833	LOC100289580
16q23.1-q24.3	76668894	76692375	LOC101928203
16q23.1-q24.3	82986834	83023903	LOC101928417
16q23.1-q24.3	82806923	82863243	LOC101928446
16q23.1-q24.3	88227886	88228823	LOC101928880
16q23.1-q24.3	80189854	80597032	LOC102724084
16q23.1-q24.3	83830840	83837581	LOC102724163
16q23.1-q24.3	88809174	88812156	LOC339059
16q23.1-q24.3	85170755	85183049	LOC400548
16q23.1-q24.3	89232790	89235555	LOC400558
16q23.1-q24.3	79627744	79634622	MAF
16q23.1-q24.3	79755208	79804429	MAFTRR
16q23.1-q24.3	84087365	84150548	MBTPS1
16q23.1-q24.3	89984286	89987385	MC1R
16q23.1-q24.3	85775226	85775306	MIR1910
16q23.1-q24.3	83541950	83542013	MIR3182
16q23.1-q24.3	76902832	76902916	MIR4719
16q23.1-q24.3	81418622	81418698	MIR4720
16q23.1-q24.3	88782685	88782745	MIR4722
16q23.1-q24.3	85339831	85339931	MIR5093
16q23.1-q24.3	88535325	88535439	MIR5189
16q23.1-q24.3	81644952	81645013	MIR6504
16q23.1-q24.3	85951952	85952022	MIR6774
16q23.1-q24.3	81567506	81567571	MIR7854
16q23.1-q24.3	82722535	82722624	MIR8058
16q23.1-q24.3	83932729	83949787	MLYCD
16q23.1-q24.3	77224815	77233543	MON1B
16q23.1-q24.3	82181766	82203829	MPHOSPH6
16q23.1-q24.3	88718347	88729557	MVD
16q23.1-q24.3	84002236	84036379	NECAB2
16q23.1-q24.3	77756388	77776157	NUDT7
16q23.1-q24.3	83986826	83999937	OSGIN1
16q23.1-q24.3	88929747	88933068	PABPN1L
16q23.1-q24.3	88781745	88851628	PIEZO1
16q23.1-q24.3	81134483	81253975	PKD1L2
16q23.1-q24.3	81812862	81996298	PLCG2
16q23.1-q24.3	80862631	80926493	PRCAT47
16q23.1-q24.3	90122973	90142338	PRDM7
16q23.1-q24.3	88762902	88770025	RNF166
16q23.1-q24.3	89627064	89633237	RPL13
16q23.1-q24.3	82031250	82045093	SDR42E1
16q23.1-q24.3	89262168	89266529	SLC22A31
16q23.1-q24.3	84043271	84075762	SLC38A8
16q23.1-q24.3	88744089	88752882	SNAI3
16q23.1-q24.3	88729780	88741914	SNAI3-AS1
16q23.1-q24.3	89627837	89627909	SNORD68
16q23.1-q24.3	89724151	89736866	SPATA33
16q23.1-q24.3	89574795	89624176	SPG7
16q23.1-q24.3	89894906	89937727	SPIRE2
16q23.1-q24.3	77233348	77246976	SYCE1L
16q23.1-q24.3	84211452	84220676	TAF1C
16q23.1-q24.3	89939993	89977792	TCF25
16q23.1-q24.3	75681634	75691341	TERF2IP
16q23.1-q24.3	84509965	84538288	TLDC1
16q23.1-q24.3	88923505	88927520	TRAPPC2L
16q23.1-q24.3	89988416	90002505	TUBB3
16q23.1-q24.3	84733554	84813527	USP10
16q23.1-q24.3	77822460	78014004	VAT1L
16q23.1-q24.3	89773540	89787394	VPS9D1
16q23.1-q24.3	89778263	89784573	VPS9D1-AS1
16q23.1-q24.3	84328311	84363457	WFDC1
16q23.1-q24.3	78133309	78312616	WWOX
16q23.1-q24.3	88636788	88698372	ZC3H18
16q23.1-q24.3	85008066	85045141	ZDHHC7
16q23.1-q24.3	88520013	88601574	ZFPM1
16q23.1-q24.3	89786775	89806312	ZNF276
16q23.1-q24.3	88493878	88507165	ZNF469
16q23.1-q24.3	89284110	89295965	ZNF778
17p12	12692828	12894960	ARHGAP44
17p12	11501747	11873065	DNAH9
17p12	12894928	12921381	ELAC2
17p12	13397348	13505259	HS3ST3A1
17p12	12453284	12540504	LINC00670
17p12	12663450	12693601	LOC100128006
17p12	12575178	12609452	LOC101928418
17p12	11924134	12047148	MAP2K4
17p12	12820584	12820659	MIR1269B
17p12	11985215	11985313	MIR744
17p12	12569206	12672265	MYOCD
17p12	11880755	11900827	ZNF18
17p13.2-p12	7120443	7128586	ACADVL
17p13.2-p12	7239847	7254793	ACAP1
17p13.2-p12	10600926	10614875	ADPRM
17p13.2-p12	6327056	6338519	AIPL1
17p13.2-p12	6899383	6914055	ALOX12
17p13.2-p12	6888441	6915653	ALOX12-AS1
17p13.2-p12	6756894	6803668	ALOX12P2
17p13.2-p12	6561037	6564701	ALOX15P1
17p13.2-p12	8213555	8225834	ARHGEF15
17p13.2-p12	7076750	7082883	ASGR1
17p13.2-p12	7004640	7018130	ASGR2
17p13.2-p12	7549944	7561089	ATP1B2
17p13.2-p12	6926368	6932961	BCL6B
17p13.2-p12	6555058	6556617	C17orf100
17p13.2-p12	6918055	6920843	C17orf49
17p13.2-p12	7328934	7330886	C17orf74
17p13.2-p12	5336098	5342471	C1QBP
17p13.2-p12	4871286	4890665	CAMTA2
17p13.2-p12	8633245	8648154	CCDC42
17p13.2-p12	7482804	7485429	CD68
17p13.2-p12	9479943	9546776	CFAP52
17p13.2-p12	7788122	7816075	CHD3
17p13.2-p12	7348405	7360932	CHRNB1
17p13.2-p12	7163221	7166264	CLDN7
17p13.2-p12	7835441	7853237	CNTROB
17p13.2-p12	1324646	1359561	CRK
17p13.2-p12	7146905	7155259	CTDNEP1
17p13.2-p12	7761063	7765600	CYB5D1
17p13.2-p12	5374570	5389550	DERL2
17p13.2-p12	9674750	9694614	DHRS7C
17p13.2-p12	5344231	5372380	DHX33
17p13.2-p12	7093209	7120928	DLG4
17p13.2-p12	7620671	7737062	DNAH2
17p13.2-p12	1933430	1946725	DPH1
17p13.2-p12	7128660	7137863	DVL2
17p13.2-p12	7608519	7614693	EFNB3
17p13.2-p12	7476023	7482324	EIF4A1
17p13.2-p12	7210317	7215782	EIF5A
17p13.2-p12	7155371	7163259	ELP5
17p13.2-p12	4854383	4860426	ENO3
17p13.2-p12	6347734	6354385	FAM64A
17p13.2-p12	6679551	6690965	FBXO39
17p13.2-p12	7341591	7348251	FGF11
17p13.2-p12	7494547	7518215	FXR2
17p13.2-p12	7143737	7145753	GABARAP
17p13.2-p12	9813925	9929623	GAS7
17p13.2-p12	9728867	9795420	GLP2R
17p13.2-p12	4835569	4838325	GP1BA
17p13.2-p12	7215977	7218658	GPS2
17p13.2-p12	9705702	9725388	GSG1L2
17p13.2-p12	1958392	1962981	HIC1
17p13.2-p12	4891424	4900905	INCA1
17p13.2-p12	1397870	1420182	INPP5K
17p13.2-p12	7825176	7832753	KCNAB3
17p13.2-p12	7743234	7758118	KDM6B
17p13.2-p12	6481644	6544247	KIAA0753
17p13.2-p12	4901242	4931694	KIF1C
17p13.2-p12	8271970	8274858	KRBA2
17p13.2-p12	10698229	10707416	LINC00675
17p13.2-p12	8261730	8263859	LOC100128288
17p13.2-p12	5095378	5138931	LOC100130950
17p13.2-p12	2135971	2136904	LOC101927839
17p13.2-p12	9074384	9082435	LOC101928266
17p13.2-p12	4922509	4923388	LOC102724009
17p13.2-p12	2310274	2318730	LOC284009
17p13.2-p12	7816639	7819265	LOC284023
17p13.2-p12	5675553	5834016	LOC339166
17p13.2-p12	5402746	5404319	LOC728392
17p13.2-p12	10619259	10619899	MAGOH2P
17p13.2-p12	6546632	6554954	MED31
17p13.2-p12	2319347	2415200	METTL16
17p13.2-p12	8700427	8702667	MFSD6L
17p13.2-p12	1953201	1953302	MIR132
17p13.2-p12	6920933	6921020	MIR195
17p13.2-p12	1953564	1953674	MIR212
17p13.2-p12	1617196	1617281	MIR22
17p13.2-p12	1614797	1619566	MIR22HG
17p13.2-p12	7126615	7126698	MIR324
17p13.2-p12	6558758	6558828	MIR4520-1
17p13.2-p12	6558767	6558821	MIR4520-2
17p13.2-p12	6921229	6921341	MIR497
17p13.2-p12	6919136	6922973	MIR497HG
17p13.2-p12	4872996	4873066	MIR6864
17p13.2-p12	4873380	4873445	MIR6865
17p13.2-p12	5389693	5394130	MIS12
17p13.2-p12	2287353	2304258	MNT
17p13.2-p12	7486964	7491527	MPDU1
17p13.2-p12	10395626	10421859	MYH1
17p13.2-p12	8377522	8534079	MYH10
17p13.2-p12	10204182	10276322	MYH13
17p13.2-p12	10424464	10452940	MYH2
17p13.2-p12	10531842	10560626	MYH3
17p13.2-p12	10346607	10372876	MYH4
17p13.2-p12	10293641	10325267	MYH8
17p13.2-p12	10286448	10528857	MYHAS
17p13.2-p12	1367479	1396001	MYO1C
17p13.2-p12	7760002	7761172	NAA38
17p13.2-p12	8339169	8371495	NDEL1
17p13.2-p12	7218950	7232638	NEURL4
17p13.2-p12	7311501	7323183	NLGN2
17p13.2-p12	5404718	5487832	NLRP1
17p13.2-p12	8924858	9147317	NTN1
17p13.2-p12	5289345	5323059	NUP88
17p13.2-p12	8243187	8249363	ODF4
17p13.2-p12	1945276	1946725	OVCA2
17p13.2-p12	4848944	4852381	PFN1
17p13.2-p12	7138346	7142249	PHF23
17p13.2-p12	8782232	8869029	PIK3R5
17p13.2-p12	8706040	8770994	PIK3R6
17p13.2-p12	10725791	10741418	PIRT
17p13.2-p12	1421282	1466110	PITPNA
17p13.2-p12	1420212	1421390	PITPNA-AS1
17p13.2-p12	6354582	6459877	PITPNM3
17p13.2-p12	7293046	7298162	PLSCR3
17p13.2-p12	7387697	7417935	POLR2A
17p13.2-p12	1553922	1588176	PRPF8
17p13.2-p12	5185557	5239985	RABEP1
17p13.2-p12	9801026	9808684	RCVRN
17p13.2-p12	1549444	1553392	RILP
17p13.2-p12	6915735	6917852	RNASEK
17p13.2-p12	6915735	6920843	RNASEK-C17orf49
17p13.2-p12	4843629	4848517	RNF167
17p13.2-p12	8294022	8301144	RNF222
17p13.2-p12	1733272	1802848	RPA1
17p13.2-p12	5322960	5336340	RPAIN
17p13.2-p12	8280833	8286565	RPL26
17p13.2-p12	7657637	7658286	RPL29P2
17p13.2-p12	1837970	1928639	RTN4RL1
17p13.2-p12	7529555	7531194	SAT2
17p13.2-p12	1537151	1549083	SCARF1
17p13.2-p12	7809440	7809578	SCARNA21
17p13.2-p12	5112215	5138155	SCIMP
17p13.2-p12	10583648	10600885	SCO1
17p13.2-p12	7465308	7475287	SENP3
17p13.2-p12	7465308	7482324	SENP3-EIF4A1
17p13.2-p12	1665258	1680859	SERPINF1
17p13.2-p12	1646129	1658559	SERPINF2
17p13.2-p12	2240805	2284348	SGSM2
17p13.2-p12	7517381	7536701	SHBG
17p13.2-p12	11144739	11467380	SHISA6
17p13.2-p12	6588031	6616740	SLC13A5
17p13.2-p12	6944948	6947242	SLC16A11
17p13.2-p12	6939393	6943440	SLC16A13
17p13.2-p12	4840425	4843462	SLC25A11
17p13.2-p12	7185053	7191367	SLC2A4
17p13.2-p12	7384720	7386383	SLC35G6
17p13.2-p12	1472547	1532180	SLC43A2
17p13.2-p12	4935896	4938727	SLC52A1
17p13.2-p12	1963132	1992055	SMG6
17p13.2-p12	1682828	1733175	SMYD4
17p13.2-p12	7478030	7478165	SNORA48
17p13.2-p12	7481272	7481409	SNORA67
17p13.2-p12	7480128	7480276	SNORD10
17p13.2-p12	2233572	2233664	SNORD91A
17p13.2-p12	2232418	2232504	SNORD91B
17p13.2-p12	7491497	7493488	SOX15
17p13.2-p12	4862520	4871132	SPAG7
17p13.2-p12	8656423	8661877	SPDYE4
17p13.2-p12	7323678	7324951	SPEM1
17p13.2-p12	2207236	2228558	SRR
17p13.2-p12	9153787	9479275	STX8
17p13.2-p12	6703299	6735060	TEKT1
17p13.2-p12	1606083	1613662	TLCD2
17p13.2-p12	7338761	7340998	TMEM102
17p13.2-p12	10616638	10633646	TMEM220
17p13.2-p12	10633093	10718481	TMEM220-AS1
17p13.2-p12	7306292	7307450	TMEM256
17p13.2-p12	7293046	7307450	TMEM256-PLSCR3
17p13.2-p12	7758383	7759417	TMEM88
17p13.2-p12	7452374	7461207	TNFSF12
17p13.2-p12	7452374	7464925	TNFSF12-TNFSF13
17p13.2-p12	7461608	7464925	TNFSF13
17p13.2-p12	7284292	7293092	TNK1
17p13.2-p12	7571719	7590868	TP53
17p13.2-p12	7833662	7835317	TRAPPC1
17p13.2-p12	2225981	2240678	TSR1
17p13.2-p12	9548853	9633003	USP43
17p13.2-p12	5019732	5078326	USP6
17p13.2-p12	1619816	1641893	WDR81
17p13.2-p12	7589388	7606820	WRAP53
17p13.2-p12	5973933	6027747	WSCD1
17p13.2-p12	6659155	6678964	XAF1
17p13.2-p12	7191570	7197876	YBX2
17p13.2-p12	1247833	1303556	YWHAE
17p13.2-p12	7362684	7382944	ZBTB4
17p13.2-p12	4981753	4999669	ZFP3
17p13.2-p12	5009030	5026397	ZNF232
17p13.2-p12	5082830	5095178	ZNF594
17p13.3	906757	1083268	ABR
17p13.3	1173857	1174565	BHLHA9
17p13.3	655572	658576	DBIL5P
17p13.3	635846	646075	FAM57A
17p13.3	647660	655501	GEMIN4
17p13.3	662548	685571	GLOD4
17p13.3	925715	925799	MIR3183
17p13.3	702552	767351	NXN
17p13.3	685512	695741	RNMTL1
17p13.3	900356	905390	TIMM22
17p13.3	1182956	1204281	TUSC5
17p13.3	411907	618096	VPS53
21p11.2-p11.1	9825831	9826011	MIR3648-1
21p11.2-p11.1	9825831	9826011	MIR3648-2
21p11.2-p11.1	9826202	9826263	MIR3687-1
21p11.2-p11.1	9826202	9826263	MIR3687-2
21p11.2-p11.1	9907188	9968594	TEKT4P2
21p11.2-p11.1	10906186	10990943	TPTE
22q11.23	24376132	24384311	GSTT1
22q11.23	24375962	24376214	GSTT1-AS1
22q11.23	24340594	24347258	GSTTP1
22q11.23	24385937	24401899	GSTTP2
22q12.3	43088126	43116876	A4GALT
22q12.3	41865128	41924993	ACO2
22q12.3	40742503	40762575	ADSL
22q12.3	38226861	38240353	ANKRD54
22q12.3	39353526	39359188	APOBEC3A
22q12.3	39353526	39388783	APOBEC3A_B
22q12.3	39378403	39388784	APOBEC3B
22q12.3	39387563	39394225	APOBEC3B-AS1
22q12.3	39410264	39414825	APOBEC3C
22q12.3	39417117	39429256	APOBEC3D
22q12.3	39436672	39440428	APOBEC3F
22q12.3	39473009	39483748	APOBEC3G
22q12.3	39493228	39500072	APOBEC3H
22q12.3	36585175	36600879	APOL4
22q12.3	43192531	43253408	ARFGAP3
22q12.3	45148437	45258664	ARHGAP8
22q12.3	39916563	39918691	ATF4
22q12.3	43035808	43036607	ATP5L2
22q12.3	46067677	46241187	ATXN10
22q12.3	38480895	38506676	BAIAP2L2
22q12.3	43506753	43525718	BIK
22q12.3	37576205	37584330	C1QTNF6
22q12.3	38339056	38349676	C22orf23
22q12.3	42086546	42094140	C22orf46
22q12.3	39966757	40085740	CACNA1I
22q12.3	36956915	37098690	CACNG2
22q12.3	37886399	37915210	CARD10
22q12.3	39257431	39268339	CBX6
22q12.3	39526778	39548538	CBX7
22q12.3	39052657	39069855	CBY1
22q12.3	42196625	42222303	CCDC134
22q12.3	37956470	37965410	CDC42EP1
22q12.3	42334724	42336223	CENPM
22q12.3	41625513	41636935	CHADL
22q12.3	41957013	41972670	CSDC2
22q12.3	37309674	37336479	CSF2RB
22q12.3	38686696	38713413	CSNK1E
22q12.3	43013845	43042995	CYB5R3
22q12.3	42522500	42526883	CYP2D6
22q12.3	42536213	42540576	CYP2D7
22q12.3	37678494	37711389	CYTH4
22q12.3	38879442	38902345	DDX17
22q12.3	41994031	42017061	DESI1
22q12.3	38914953	38966201	DMC1
22q12.3	41255553	41258130	DNAJB7
22q12.3	39174512	39190161	DNAL4
22q12.3	43924623	44208217	EFCAB6
22q12.3	43912133	43932485	EFCAB6-AS1
22q12.3	38245378	38284789	EIF3L
22q12.3	37736684	37823505	ELFN2
22q12.3	40139048	40289794	ENTHD1
22q12.3	41488613	41576081	EP300
22q12.3	41581218	41593505	EP300-AS1
22q12.3	42470254	42475442	FAM109B
22q12.3	45705080	45737836	FAM118A
22q12.3	38974124	39052634	FAM227A
22q12.3	40390952	40426043	FAM83F
22q12.3	45898718	45959242	FBLN1
22q12.3	38219388	38221502	GALR3
22q12.3	38203911	38212906	GCAT
22q12.3	38004480	38029571	GGA1
22q12.3	40297085	40369346	GRAP2
22q12.3	39101806	39129592	GTPBP1
22q12.3	38201113	38203443	H1F0
22q12.3	37154245	37172177	IFT27
22q12.3	37521879	37545962	IL2RB
22q12.3	39081547	39096459	JOSD1
22q12.3	38822332	38851205	KCNJ4
22q12.3	37447775	37459430	KCTD17
22q12.3	38864066	38879452	KDELR3
22q12.3	45588122	45636650	KIAA0930
22q12.3	44639556	44708731	KIAA1644
22q12.3	41601312	41627275	L3MBTL2
22q12.3	44888449	44894005	LDOC1L
22q12.3	38071612	38075809	LGALS1
22q12.3	37966252	37976024	LGALS2
22q12.3	44965219	44968329	LINC00207
22q12.3	45002207	45021299	LINC00229
22q12.3	42348190	42354946	LINC00634
22q12.3	46435786	46440748	LINC00899
22q12.3	42760405	42765214	LINC01315
22q12.3	46000311	46001527	LINC01589
22q12.3	37361288	37364213	LL22NC01-81G9.3
22q12.3	40428335	40432581	LOC100130899
22q12.3	37748230	37750879	LOC100506271
22q12.3	39828164	39833133	LOC100506472
22q12.3	43434590	43448371	LOC100506679
22q12.3	38037838	38054384	LOC101927051
22q12.3	40917803	40922711	LOC101927257
22q12.3	44839206	44840668	LOC101927526
22q12.3	42522500	42526883	LOC101929829
22q12.3	38740669	38794931	LOC400927
22q12.3	38686696	38794527	LOC400927-CSNK1E
22q12.3	46402495	46406657	LOC730668
22q12.3	38597938	38612517	MAFF
22q12.3	43528211	43539403	MCAT
22q12.3	41075181	41078818	MCHR1
22q12.3	42095517	42195459	MEI1
22q12.3	37865100	37882478	MFNG
22q12.3	39853324	39888199	MGAT3
22q12.3	39871811	39872827	MGAT3-AS1
22q12.3	38302154	38338465	MICALL1
22q12.3	39896104	39914139	MIEF1
22q12.3	45596834	45596900	MIR1249
22q12.3	41488516	41488570	MIR1281
22q12.3	42296947	42297016	MIR33A
22q12.3	46486923	46487006	MIR3619
22q12.3	42319225	42319301	MIR378I
22q12.3	38384800	38384860	MIR4534
22q12.3	46156403	46156478	MIR4762
22q12.3	41209886	41209962	MIR4766
22q12.3	38240278	38240378	MIR658
22q12.3	38243684	38243781	MIR659
22q12.3	38363569	38363631	MIR6820
22q12.3	41648995	41649054	MIR6889
22q12.3	46481876	46509808	MIRLET7BHG
22q12.3	40806284	41032723	MKL1
22q12.3	43808019	43902800	MPPED1
22q12.3	37415682	37425863	MPST
22q12.3	42454337	42466846	NAGA
22q12.3	37257029	37274059	NCF4
22q12.3	42481529	42486888	NDUFA6
22q12.3	42486936	42521354	NDUFA6-AS1
22q12.3	42776413	42828401	NFAM1
22q12.3	38082343	38089485	NOL12
22q12.3	39214455	39240017	NPTXR
22q12.3	45559725	45583890	NUP50
22q12.3	45529638	45548465	NUP50-AS1
22q12.3	42665758	42670868	OGFRP1
22q12.3	43265771	43343047	PACSIN2
22q12.3	44395090	44565112	PARVB
22q12.3	44568835	44604349	PARVG
22q12.3	38054736	38062939	PDXP
22q12.3	45277042	45405809	PHF21B
22q12.3	41855720	41864708	PHF5A
22q12.3	38453261	38471708	PICK1
22q12.3	38507501	38577836	PLA2G6
22q12.3	41972889	41985871	PMM1
22q12.3	44319618	44343448	PNPLA3
22q12.3	44275557	44287893	PNPLA5
22q12.3	42979726	43010968	POLDIP3
22q12.3	38349669	38437922	POLR2F
22q12.3	41921805	41940493	POLR3H
22q12.3	46446338	46450024	PRR34
22q12.3	46449725	46454402	PRR34-AS1
22q12.3	45064426	45133561	PRR5
22q12.3	45098077	45258664	PRR5-ARHGAP8
22q12.3	37196744	37215517	PVALB
22q12.3	37621300	37640339	RAC2
22q12.3	41640780	41682255	RANGAP1
22q12.3	41347350	41369019	RBX1
22q12.3	45809571	45828302	RIBC2
22q12.3	43011250	43011399	RNU12
22q12.3	39925097	39928860	RPS19BP1
22q12.3	42904340	42915829	RRP7A
22q12.3	42969265	42978017	RRP7BP
22q12.3	44351260	44392412	SAMM50
22q12.3	43599228	43739394	SCUBE1
22q12.3	42896584	42908566	SERHL
22q12.3	42949867	42970388	SERHL2
22q12.3	40766565	40806293	SGSM3
22q12.3	38035683	38052050	SH3BP1
22q12.3	42305557	42310671	SHISA8
22q12.3	38474143	38479170	SLC16A8
22q12.3	41165633	41215403	SLC25A17
22q12.3	45739944	45809500	SMC1B
22q12.3	42475694	42480288	SMDT1
22q12.3	38620485	38620727	SNORA92
22q12.3	41469611	41469725	SNORD140
22q12.3	42069936	42084913	SNU13
22q12.3	38368318	38380539	SOX10
22q12.3	42229082	42303312	SREBF2
22q12.3	37600276	37608416	SSTR3
22q12.3	41220538	41253012	ST13
22q12.3	44220386	44258378	SULT4A1
22q12.3	39130718	39152024	SUN2
22q12.3	39745953	39781593	SYNGR1
22q12.3	42372930	42394225	Sep-03
22q12.3	39795758	39833132	TAB1
22q12.3	42556018	42679933	TCF20
22q12.3	41763336	41795332	TEF
22q12.3	37387159	37403877	TEX33
22q12.3	38615297	38668670	TMEM184B
22q12.3	37461475	37499693	TMPRSS6
22q12.3	42321035	42322821	TNFRSF13C
22q12.3	40440820	40731812	TNRC6B
22q12.3	41829491	41843027	TOB2
22q12.3	39077953	39080766	TOMM22
22q12.3	38092994	38172563	TRIOBP
22q12.3	43547519	43559248	TSPO
22q12.3	37406899	37415494	TST
22q12.3	43435522	43485434	TTLL1
22q12.3	43562627	43583137	TTLL12
22q12.3	45680867	45691755	UPK3A
22q12.3	42394728	42424477	WBP2NL
22q12.3	46316247	46373008	WNT7B
22q12.3	41253084	41258785	XPNPEP3
22q12.3	42017166	42060052	XRCC6
22q12.3	41697506	41756151	ZC3H7B
