# Supplementary material for: Morphology and genomic hallmarks of breast tumours developed by ATM deleterious variant carriers
Source: Breast Cancer Res. 2018 Apr 17;20:28. doi: 10.1186/s13058-018-0951-9 (PMC5905168; doi:10.1186/s13058-018-0951-9)
Supplement: Supplementary file 3 — Table S2. Comparison of genes altered at the copy number level between ATM-associated tumours and tumours from TCGA. (XLSX 13 kb) [file 13058_2018_951_MOESM3_ESM.xlsx]

## Sheet: Suppl. Table S2
Table S2. Comparison of genes altered at the CN level between ATM-associated tumours with i tumours from TCGA. A. Analysis using the 23 ATM tumours from our series. B. Analysis using the 16 ATM tumours with confirmed biallelic inactivation of ATM.
A.	Genomic region	Start position	End position	Genes	ATM series (N=23)	TCGA (N=745)	p FET
	11q	108093558	108239826	ATM	15	293	0.02
	11q	113930430	114121397	ZBTB16	15	310	0.02
	13q	46700057	46756459	LCP1	16	255	0.001
	13q	48877882	49056026	RB1	16	255	0.001
	16q	56966001	56977793	HERPUD1	16	364	0.06
	16q	64977656	65156040	CDH11	16	383	0.1
	16q	67063049	67134958	CBFB	16	387	0.1
	16q	67596309	67673088	CTCF	16	386	0.1
	16q	68771194	68869444	CDH1	16	376	0.1
	16q	72816785	73082274	ZFHX3	16	372	0.09
	16q	79627744	79634622	MAF	16	390	0.1
	16q	88941262	89043504	CBFA2T3	16	389	0.1
	16q	89803958	89883065	FANCA	16	384	0.1
	17p	1247833	1303556	YWHAE	17	329	0.005
	17p	5019732	5078326	USP6	16	330	0.02
	17p	5185557	5239985	RABEP1	16	334	0.03
	17p	7571719	7590868	TP53	16	359	0.06
	17p	9813925	9929623	GAS7	16	361	0.06
	17p	11924134	12047148	MAP2K4	16	350	0.04
	17p	11501747	11873065	DNAH9	16	353	0.05
	21p	10906186	10990943	TPTE	17	92	<0.0001
	22q	24340594	24347258	GSTTP1	16	232	0.0003
	22q	24385937	24401899	GSTTP2	16	232	0.0003
B.	Genomic region	Start position	End position	Genes	Tumours showing biallelic inactivation of ATM (N=16)	TCGA (N=750)	p FET
	8p	30890777	31031277	WRN	12	319	0.01
	8p	31497267	32600770	NRG1	12	296	0.008
	11q	95709756	96076344	MAML2	12	248	0.0008
	11q	108100000	108200000	ATM	13	296	0.001
	11q	108500000	108800000	DDX10	13	297	0.001
	11q	111200000	111300000	POU2AF1	13	304	0.001
	11q	112000000	112000000	SDHD	13	310	0.002
	11q	113900000	114100000	ZBTB16	13	316	0.003
	11q	117000000	117000000	PAFAH1B2	13	313	0.002
	11q	117100000	117100000	PCSK7	13	313	0.002
	11q	118300000	118400000	KMT2A	13	300	0.002
	11q	118600000	118700000	DDX6	13	296	0.001
	11q	118800000	118800000	BCL9L	13	296	0.001
	11q	119100000	119200000	CBL	13	300	0.002
	11q	120200000	120400000	ARHGEF12	13	308	0.002
	11q	128800000	128800000	KCNJ5	12	288	0.001
	13q	39917028	40177356	LHFP	11	241	0.005
	13q	41129800	41240734	FOXO1	11	250	0.005
	13q	46700057	46756459	LCP1	13	258	0.0002
	13q	48877882	49056026	RB1	13	254	0.0002
	21p	10906186	10990943	TPTE	14	90	<0.0001
	22q	39378403	39388784	APOBEC3B	12	251	0.001
	22q	40806284	41032723	MKL1	12	254	0.001
	22q	41488613	41576081	EP300	12	258	0.002
	22q	24340594	24347258	GSTTP1	12	231	0.0004
	22q	24385937	24401899	GSTTP2	12	231	0.0004
	22q	24376132	24384311	GSTT1	12	231	0.0004
